# Supplementary material for: Co-Lateral Effect of Octenidine, Chlorhexidine and Colistin Selective Pressures on Four Enterobacterial Species: A Comparative Genomic Analysis
Source: Antibiotics (Basel). 2021 Dec 31;11(1):50. doi: 10.3390/antibiotics11010050 (PMC8772718; doi:10.3390/antibiotics11010050)
Supplement: Supplementary file 1 [file antibiotics-11-00050-s001.zip]

Archive with 1 entries (1 files):
- antibiotics-1450369-supplementary.pdf
